# Supplementary material for: Analysis of the potential biological mechanisms of Danyu Gukang Pill against osteonecrosis of the femoral head based on network pharmacology
Source: BMC Complement Med Ther. 2023 Jan 31;23:28. doi: 10.1186/s12906-023-03843-x (PMC9887900; doi:10.1186/s12906-023-03843-x)
Supplement: Supplementary file 1 — Additional file 1. [file 12906_2023_3843_MOESM1_ESM.xlsx]

## Sheet: Sheet1
ID	Description	GeneRatio	p-value	Count	geneID
hsa04933	AGE-RAGE signaling pathway in diabetic complications	8/19	2.70656e-11	8	VEGFA	TGFB1	SERPINE1	IL6	NOS3	TNF	MMP2	NFATC1
hsa05417	Lipid and atherosclerosis	9/19	3.99688e-10	9	TP53	MMP9	IL6	NOS3	TNF	NFE2L2	APOB	NFATC1	PPARG
hsa05418	Fluid shear stress and atherosclerosis	7/19	1.57817e-08	7	TP53	VEGFA	MMP9	NOS3	TNF	MMP2	NFE2L2
hsa04218	Cellular senescence	7/19	3.52048e-08	7	TP53	PTEN	TGFB1	SERPINE1	IL6	IGFBP3	NFATC1
hsa04066	HIF-1 signaling pathway	5/19	3.99108e-06	5	VEGFA	SERPINE1	IL6	NOS3	HIF1A
hsa04926	Relaxin signaling pathway	5/19	9.13378e-06	5	VEGFA	TGFB1	MMP9	NOS3	MMP2
hsa04115	p53 signaling pathway	4/19	2.10928e-05	4	TP53	PTEN	SERPINE1	IGFBP3
hsa05323	Rheumatoid arthritis	4/19	5.49259e-05	4	VEGFA	TGFB1	IL6	TNF
hsa04625	C-type lectin receptor signaling pathway	4/19	8.50972e-05	4	IL6	TNF	IL10	NFATC1
hsa04659	Th17 cell differentiation	4/19	9.85925e-05	4	TGFB1	IL6	HIF1A	NFATC1
hsa04931	Insulin resistance	4/19	9.85925e-05	4	PTEN	IL6	NOS3	TNF
hsa04071	Sphingolipid signaling pathway	4/19	0.000143718	4	TP53	PTEN	NOS3	TNF
hsa04380	Osteoclast differentiation	4/19	0.00019051	4	TGFB1	TNF	NFATC1	PPARG
hsa04010	MAPK signaling pathway	5/19	0.000461483	5	TP53	VEGFA	TGFB1	TNF	NFATC1
hsa04151	PI3K-Akt signaling pathway	5/19	0.00107574	5	TP53	PTEN	VEGFA	IL6	NOS3
hsa04657	IL-17 signaling pathway	3/19	0.00127502	3	MMP9	IL6	TNF
hsa01522	Endocrine resistance	3/19	0.00143819	3	TP53	MMP9	MMP2
hsa04660	T cell receptor signaling pathway	3/19	0.00170672	3	TNF	IL10	NFATC1
hsa04668	TNF signaling pathway	3/19	0.00211097	3	MMP9	IL6	TNF
hsa01523	Antifolate resistance	2/19	0.00217276	2	IL6	TNF
